# Supplementary material for: Investigating Links Between Fear of COVID-19, Neuroticism, Social Networks Use Disorder, and Smartphone Use Disorder Tendencies
Source: Front Psychol. 2021 Aug 2;12:682837. doi: 10.3389/fpsyg.2021.682837 (PMC8366062; doi:10.3389/fpsyg.2021.682837)
Supplement: Supplementary file 1 [file Data_Sheet_1.csv]

Gender	Age	Education	BSMAS	Smartphone_hours	SAS	FCV_19	BFI_Ex	BFI_Ne	BFI_Ag	BFI_Op	BFI_Co
2,00	19	4	12	2,25	23	14	4,13	2,00	4,56	4,00	3,44
2,00	19	4	30	2,25	54	20	4,00	2,63	3,44	3,90	3,56
2,00	20	4	14	2,25	22	21	3,00	3,25	3,33	3,90	3,11
2,00	21	4	18	2,25	21	35	2,50	3,13	3,89	3,20	2,78
2,00	21	4	19	2,25	32	8	3,50	3,00	3,33	3,30	3,33
2,00	20	4	6	2,50	24	21	2,38	3,63	3,89	2,90	2,67
2,00	46	5	12	2,50	40	21	2,63	3,25	4,11	3,30	3,56
2,00	51	5	11	2,50	32	30	3,00	2,38	4,33	3,70	3,67
2,00	19	4	18	2,70	31	10	3,88	2,88	3,78	3,70	3,11
2,00	20	4	6	3,15	26	35	3,50	3,25	3,44	4,00	3,11
2,00	19	4	16	3,25	32	16	2,75	2,88	4,22	3,40	3,56
2,00	19	4	12	3,25	23	16	3,13	2,75	3,56	3,60	3,56
2,00	20	4	16	3,34	31	18	3,13	3,00	3,78	3,50	3,33
2,00	20	4	17	3,40	45	27	3,00	2,50	3,78	3,30	3,67
2,00	20	4	6	3,50	20	15	3,88	2,13	4,22	3,60	2,67
2,00	20	4	18	3,50	35	25	3,13	3,50	3,22	3,60	3,44
2,00	20	4	11	3,50	22	23	3,25	3,00	3,33	3,20	3,11
2,00	21	4	12	3,50	31	11	2,63	3,25	3,67	3,50	4,11
2,00	40	5	6	3,50	18	10	3,88	2,13	4,67	3,10	2,78
2,00	44	5	12	3,50	29	11	3,75	2,13	4,67	3,60	3,00
2,00	22	4	22	3,55	38	30	2,50	3,38	3,44	3,10	2,67
2,00	21	4	21	3,60	35	19	2,88	2,88	2,78	2,70	3,11
2,00	19	4	20	4,25	35	29	3,38	3,38	3,67	3,30	3,22
2,00	19	4	8	4,25	20	11	3,88	2,88	4,11	2,60	3,22
2,00	22	4	13	4,25	33	22	3,00	4,13	3,67	3,80	3,56
2,00	18	4	18	4,50	32	26	3,50	3,50	4,00	2,90	2,78
2,00	19	4	14	4,50	30	20	3,00	3,50	4,00	4,70	2,56
2,00	19	3	16	4,50	22	24	3,38	3,63	3,56	3,10	2,89
2,00	19	4	14	4,50	39	18	2,63	2,63	3,22	3,00	3,67
2,00	19	4	18	4,50	36	19	3,88	2,00	4,11	4,00	3,22
2,00	20	4	21	4,50	50	14	2,88	3,63	3,67	2,20	2,56
2,00	20	4	15	4,50	31	10	1,88	3,13	3,67	2,50	2,44
2,00	20	4	20	4,50	34	12	2,75	2,38	4,33	2,50	3,78
2,00	26	5	20	4,50	41	21	3,00	2,63	4,56	3,20	4,11
2,00	19	4	12	5,20	26	9	3,38	2,88	4,56	3,40	3,56
2,00	23	4	14	5,20	31	18	3,13	3,00	3,89	3,90	3,22
2,00	21	4	16	5,25	30	13	3,63	3,13	3,33	3,20	3,44
2,00	18	4	12	5,50	37	15	3,13	2,13	4,22	2,90	3,00
2,00	20	4	23	5,50	44	26	2,75	3,75	2,78	2,60	2,33
2,00	20	4	18	5,50	38	16	3,13	3,38	3,00	2,70	3,11
2,00	20	4	19	5,50	35	23	2,38	4,38	3,11	2,90	2,78
2,00	48	5	15	5,50	28	18	3,75	3,25	3,33	3,60	3,78
2,00	19	4	9	5,70	27	15	3,50	2,25	4,11	2,80	2,44
2,00	19	4	18	6,20	37	11	3,25	2,88	3,89	3,10	2,56
2,00	20	4	15	6,25	28	15	2,75	3,75	3,67	2,70	2,44
2,00	18	4	23	6,30	47	28	2,88	4,25	3,22	3,20	2,56
2,00	18	4	18	6,50	27	20	1,88	3,25	3,78	2,20	3,00
2,00	19	4	18	6,50	35	29	3,25	3,75	3,22	4,40	3,22
2,00	20	4	20	6,50	28	14	3,00	2,50	3,78	3,30	3,67
2,00	20	4	24	6,50	49	7	2,00	3,00	3,33	2,80	2,22
2,00	21	4	18	6,50	34	29	3,25	3,13	3,67	3,30	2,78
2,00	21	4	10	6,50	21	15	2,75	3,75	3,33	3,90	3,00
2,00	20	4	15	7,20	43	24	3,25	2,50	4,22	3,60	3,22
2,00	19	4	18	7,50	38	22	3,88	2,88	3,33	3,40	2,78
2,00	20	4	14	7,50	33	12	2,75	3,75	3,67	2,60	2,56
2,00	21	4	15	7,50	26	10	3,00	3,25	3,78	3,90	2,89
2,00	19	4	25	7,50	44	20	2,63	3,00	3,67	4,20	3,33
2,00	18	4	18	8,25	50	28	3,38	3,00	3,44	3,30	3,00
2,00	18	4	17	8,30	44	16	2,63	3,88	3,89	3,00	3,44
2,00	19	4	21	8,50	51	26	3,75	3,25	3,56	2,90	2,56
2,00	20	4	20	8,50	40	16	2,75	4,25	3,11	3,70	3,33
2,00	21	4	14	8,50	35	15	3,13	2,38	3,56	3,00	3,00
2,00	21	4	19	8,50	43	14	3,63	3,00	3,67	3,70	3,44
2,00	21	4	21	9,50	47	20	2,38	3,25	3,67	2,80	3,33
2,00	20	4	17	1,00	36	21	3,38	3,13	3,56	3,30	3,33
2,00	20	4	16	1,00	20	28	3,00	3,00	3,44	2,50	2,67
2,00	21	4	19	1,00	30	32	3,13	3,63	4,56	4,30	3,78
2,00	21	4	18	1,00	40	15	2,88	3,50	3,56	3,30	2,89
2,00	47	5	6	1,00	23	14	3,38	2,88	3,44	3,00	3,56
2,00	18	4	30	2,00	60	19	3,00	3,00	4,22	3,80	3,33
2,00	19	4	24	2,00	43	25	3,38	3,00	4,89	4,60	3,22
2,00	19	4	16	2,00	30	15	3,13	3,13	3,44	3,20	2,78
2,00	19	4	7	2,00	27	19	3,63	3,13	3,56	3,50	4,00
2,00	19	4	18	2,00	29	18	2,63	3,88	3,44	3,30	3,56
2,00	20	4	12	2,00	30	24	3,38	3,38	2,78	3,70	3,44
2,00	20	4	20	2,00	37	28	4,00	1,25	4,33	3,60	3,11
2,00	20	4	22	2,00	46	24	3,50	2,50	3,33	3,30	3,11
2,00	20	4	18	2,00	40	28	3,38	3,88	2,44	2,40	3,22
2,00	20	4	24	2,00	36	24	3,38	2,88	3,67	3,50	2,67
2,00	20	4	18	2,00	36	23	3,13	2,88	3,44	3,50	3,22
2,00	20	4	21	2,00	38	16	2,88	3,00	3,44	3,40	3,00
2,00	21	4	16	2,00	36	20	2,88	3,25	3,33	3,40	2,89
2,00	21	4	18	2,00	30	14	3,50	2,75	3,56	3,90	3,44
2,00	21	4	20	2,00	34	18	2,63	2,88	3,89	3,10	3,78
2,00	22	4	17	2,00	32	30	2,75	3,63	4,33	3,70	3,33
2,00	42	2	8	2,00	31	23	2,88	3,75	3,67	3,30	2,89
2,00	42	7	30	2,00	59	31	3,88	2,00	3,78	4,10	3,67
2,00	44	5	20	2,00	34	14	3,75	2,13	4,89	3,30	4,00
2,00	44	5	22	2,00	27	17	2,88	2,50	4,67	3,50	4,11
2,00	20	4	18	3,00	40	15	2,88	3,50	3,89	3,00	2,00
2,00	18	4	16	3,00	37	22	3,25	3,13	3,89	3,00	3,33
2,00	19	4	9	3,00	15	16	3,25	2,75	4,11	3,30	3,33
2,00	19	4	18	3,00	35	29	2,88	2,13	4,00	4,20	4,22
2,00	19	4	17	3,00	38	8	2,75	3,13	4,00	3,50	2,78
2,00	19	4	18	3,00	10	20	3,63	2,38	4,67	4,10	3,89
2,00	19	4	18	3,00	35	23	3,13	2,75	4,11	3,30	3,67
2,00	19	4	15	3,00	40	14	2,13	3,00	3,56	2,40	3,78
2,00	19	4	15	3,00	33	17	2,50	3,25	3,33	3,00	3,33
2,00	19	4	12	3,00	13	18	4,25	1,75	4,67	4,10	4,00
2,00	19	4	10	3,00	32	21	2,75	3,25	3,78	2,40	2,44
2,00	20	4	14	3,00	40	19	2,25	3,00	3,33	2,20	2,89
2,00	20	4	22	3,00	57	23	3,25	3,00	3,00	3,90	3,56
2,00	20	4	18	3,00	30	22	3,00	3,38	3,56	3,40	3,44
2,00	20	4	14	3,00	33	22	3,25	3,88	3,44	4,20	2,89
2,00	20	4	6	3,00	13	26	3,63	2,75	4,00	4,10	4,11
2,00	20	4	10	3,00	14	8	3,63	2,13	3,78	4,40	3,78
2,00	20	4	21	3,00	46	7	1,50	2,88	3,22	1,80	1,89
2,00	20	4	18	3,00	40	21	3,75	2,50	4,33	3,10	2,89
2,00	20	4	24	3,00	42	14	2,25	3,88	3,22	3,70	3,22
2,00	20	4	13	3,00	29	14	4,38	2,75	3,67	2,70	4,00
2,00	20	4	24	3,00	40	23	3,75	2,88	3,44	3,50	3,00
2,00	20	4	18	3,00	32	17	3,00	2,88	3,89	2,90	3,22
2,00	20	4	13	3,00	55	29	2,88	2,50	4,11	3,30	3,22
2,00	20	4	16	3,00	33	15	2,50	2,25	4,11	3,50	3,67
2,00	20	4	19	3,00	34	22	3,13	2,88	3,67	3,30	3,11
2,00	20	4	24	3,00	43	14	3,38	3,75	3,67	3,50	2,78
2,00	21	4	12	3,00	28	21	2,88	2,88	3,67	3,00	3,44
2,00	21	4	18	3,00	37	21	1,88	3,13	3,89	3,10	2,89
2,00	21	4	10	3,00	18	13	2,50	2,63	3,00	1,90	2,56
2,00	21	4	17	3,00	33	20	2,50	4,13	3,89	2,80	2,56
2,00	21	4	18	3,00	35	20	3,25	2,75	4,11	3,40	3,56
2,00	21	4	24	3,00	41	13	3,38	3,25	3,78	3,10	2,78
2,00	21	4	13	3,00	32	14	3,63	2,63	3,89	3,10	3,11
2,00	21	4	18	3,00	30	27	2,75	3,38	3,44	3,40	2,89
2,00	21	4	18	3,00	43	16	3,75	3,50	3,00	3,80	3,56
2,00	21	4	6	3,00	34	10	2,38	1,38	4,56	3,20	3,22
2,00	22	4	21	3,00	41	15	2,75	3,25	3,67	3,50	3,22
2,00	22	4	16	3,00	31	19	3,88	2,25	4,11	4,40	3,44
2,00	22	4	12	3,00	22	14	3,25	2,63	3,56	3,10	3,22
2,00	22	4	9	3,00	30	25	3,63	2,63	4,33	3,80	3,56
2,00	23	6	17	3,00	34	23	4,13	2,88	3,67	3,60	3,78
2,00	23	4	14	3,00	36	21	3,00	3,00	4,33	3,20	2,78
2,00	25	5	15	3,00	29	16	3,13	3,25	4,33	4,60	2,56
2,00	40	3	14	3,00	35	35	2,50	3,38	3,56	2,90	3,11
2,00	19	4	20	4,00	50	15	2,50	3,38	3,33	3,10	3,00
2,00	18	4	13	4,00	22	15	3,38	2,38	3,89	3,40	3,22
2,00	18	4	14	4,00	27	17	3,25	2,75	4,56	3,70	3,11
2,00	19	4	17	4,00	34	16	2,88	2,75	3,56	3,10	3,56
2,00	19	3	24	4,00	40	19	2,75	3,38	2,89	3,40	2,78
2,00	19	4	12	4,00	18	12	3,75	2,63	3,89	3,00	3,67
2,00	19	4	23	4,00	52	14	3,13	3,50	3,44	3,50	3,44
2,00	19	4	21	4,00	36	25	2,00	3,63	3,89	3,70	2,44
2,00	19	4	12	4,00	20	10	2,75	4,25	3,44	3,60	3,00
2,00	19	4	17	4,00	32	19	2,38	3,38	3,33	2,90	3,11
2,00	19	4	22	4,00	41	25	3,50	3,13	3,89	3,70	2,89
2,00	19	4	18	4,00	33	23	3,38	3,13	4,00	3,30	3,22
2,00	19	4	18	4,00	30	21	3,13	2,75	3,78	3,10	3,33
2,00	19	4	24	4,00	47	24	3,50	2,63	4,44	4,10	3,56
2,00	19	4	12	4,00	23	14	3,75	1,50	3,78	3,70	2,89
2,00	19	4	10	4,00	20	12	2,75	1,88	4,56	3,60	2,33
2,00	19	4	9	4,00	20	7	2,63	2,50	4,11	3,50	4,00
2,00	19	4	16	4,00	37	21	2,50	3,63	3,33	2,80	3,11
2,00	19	4	8	4,00	20	25	3,00	2,88	4,22	3,30	3,44
2,00	20	4	16	4,00	24	11	2,38	3,00	4,67	3,40	3,89
2,00	20	4	12	4,00	23	22	2,63	3,63	3,89	3,20	3,11
2,00	20	4	15	4,00	36	15	3,25	3,38	2,89	3,50	2,67
2,00	20	4	13	4,00	17	18	3,13	2,75	3,78	3,20	2,89
2,00	20	4	24	4,00	45	18	2,75	4,25	3,56	2,80	3,00
2,00	20	4	18	4,00	32	21	2,88	3,38	3,22	2,80	3,00
2,00	20	4	18	4,00	28	22	3,00	4,25	4,11	2,30	4,56
2,00	20	4	17	4,00	27	23	3,25	3,63	3,67	2,90	3,78
2,00	20	4	13	4,00	28	18	3,00	2,50	4,11	3,60	3,33
2,00	20	4	18	4,00	31	22	3,13	3,63	3,11	3,50	3,22
2,00	20	4	6	4,00	11	8	2,75	3,25	3,22	3,10	3,11
2,00	20	4	18	4,00	30	24	2,88	2,63	3,89	2,40	2,56
2,00	20	4	30	4,00	60	25	2,75	3,88	3,44	3,60	2,78
2,00	20	4	6	4,00	17	7	2,25	2,63	4,44	3,60	3,11
2,00	20	4	18	4,00	35	17	2,50	3,13	3,89	3,90	2,89
2,00	20	4	12	4,00	30	21	2,63	3,38	3,22	2,80	2,89
2,00	20	4	12	4,00	24	14	3,13	3,50	3,22	3,00	3,00
2,00	20	4	8	4,00	22	17	2,13	3,63	4,00	2,30	2,89
2,00	20	4	15	4,00	34	26	3,13	4,00	3,11	3,20	2,89
2,00	20	4	21	4,00	33	7	3,88	1,88	3,89	4,60	3,67
2,00	20	4	17	4,00	41	13	3,13	2,63	3,89	3,40	3,44
2,00	20	4	17	4,00	33	23	2,25	2,75	3,89	2,70	3,33
2,00	20	4	12	4,00	37	24	3,25	3,25	3,78	3,20	3,22
2,00	21	4	12	4,00	33	21	3,25	3,38	3,89	3,90	3,11
2,00	21	4	20	4,00	45	25	2,25	3,38	3,44	3,00	2,56
2,00	21	4	21	4,00	43	12	2,75	3,25	3,00	3,50	2,67
2,00	21	4	7	4,00	34	22	1,75	4,25	3,78	2,70	3,22
2,00	21	4	13	4,00	27	15	3,88	2,88	3,89	3,50	3,00
2,00	21	4	22	4,00	30	20	3,13	3,75	4,00	3,80	3,22
2,00	21	4	18	4,00	37	21	3,00	3,75	3,44	2,50	2,67
2,00	22	4	20	4,00	41	14	3,25	3,38	3,78	3,70	3,11
2,00	22	4	19	4,00	45	21	4,63	2,75	3,78	3,70	3,00
2,00	22	4	21	4,00	44	24	3,13	3,50	2,67	2,60	2,78
2,00	23	5	15	4,00	27	21	2,38	2,88	3,67	3,60	3,44
2,00	24	5	15	4,00	27	10	2,50	3,13	3,44	2,80	3,00
2,00	36	7	16	4,00	46	17	2,25	4,00	3,78	2,90	3,67
2,00	37	5	13	4,00	15	12	3,75	2,50	4,56	3,40	4,22
2,00	42	5	11	4,00	34	18	2,75	1,63	4,22	3,80	4,11
2,00	20	4	10	5,00	33	13	3,38	4,00	2,89	2,90	2,67
2,00	20	4	15	5,00	20	12	3,63	2,13	3,67	2,80	3,89
2,00	18	4	23	5,00	37	19	3,50	3,38	3,67	3,30	2,67
2,00	18	4	23	5,00	44	24	2,50	3,25	3,00	2,50	3,22
2,00	18	4	18	5,00	40	21	3,63	3,50	3,78	3,90	2,56
2,00	18	4	14	5,00	27	14	2,88	3,00	4,00	4,00	2,89
2,00	18	4	15	5,00	20	7	3,25	2,75	3,56	2,90	3,67
2,00	18	4	20	5,00	25	23	3,00	3,25	3,56	3,40	3,33
2,00	19	4	19	5,00	39	16	2,88	2,00	4,00	3,30	3,56
2,00	19	4	20	5,00	55	16	1,88	3,75	3,44	2,40	2,89
2,00	19	4	12	5,00	33	20	2,38	3,88	3,00	3,90	2,89
2,00	19	3	24	5,00	40	21	2,88	3,50	3,44	3,40	3,00
2,00	19	4	18	5,00	36	22	3,00	2,88	3,22	2,80	3,00
2,00	19	4	18	5,00	28	21	2,38	2,38	3,78	3,20	3,44
2,00	19	4	22	5,00	45	25	3,38	3,88	3,56	4,20	3,78
2,00	19	4	23	5,00	40	21	2,75	3,25	3,56	3,40	2,67
2,00	19	4	8	5,00	41	24	4,13	4,00	4,22	3,90	3,89
2,00	19	4	16	5,00	28	18	3,50	1,88	4,11	3,90	3,11
2,00	19	4	18	5,00	34	16	3,38	3,25	3,11	3,10	3,33
2,00	19	4	18	5,00	38	24	3,50	3,63	3,11	2,80	2,67
2,00	19	4	12	5,00	26	18	2,88	3,00	3,44	2,70	2,44
2,00	19	4	15	5,00	27	22	2,75	3,38	3,67	3,60	3,33
2,00	19	4	18	5,00	24	18	3,63	2,63	4,11	3,20	3,00
2,00	19	4	19	5,00	28	14	3,00	2,13	4,00	3,30	3,44
2,00	19	4	18	5,00	39	21	3,50	2,25	4,33	3,80	2,22
2,00	19	4	20	5,00	49	14	2,50	3,88	3,33	3,10	2,11
2,00	19	4	12	5,00	30	14	3,38	2,63	3,56	2,40	2,89
2,00	19	4	24	5,00	37	21	3,13	3,38	2,89	2,20	3,22
2,00	19	4	14	5,00	28	14	3,88	2,88	3,78	3,40	2,78
2,00	19	4	18	5,00	30	12	2,75	2,75	3,89	3,30	3,11
2,00	19	4	13	5,00	34	17	3,63	3,50	3,89	3,40	2,78
2,00	19	4	18	5,00	36	18	2,88	3,25	3,33	3,50	3,11
2,00	19	4	13	5,00	23	23	3,25	2,88	4,11	3,00	3,00
2,00	19	4	14	5,00	30	27	2,88	3,88	3,33	3,00	2,56
2,00	19	4	22	5,00	42	25	3,38	2,88	3,56	3,00	2,89
2,00	19	4	7	5,00	18	9	2,88	2,75	3,67	3,80	3,11
2,00	19	4	18	5,00	26	15	2,13	3,63	3,33	2,50	2,22
2,00	19	4	18	5,00	35	13	3,13	3,25	2,89	3,30	2,44
2,00	19	4	18	5,00	38	21	3,88	2,50	3,89	3,70	3,33
2,00	19	4	9	5,00	16	10	2,88	1,63	4,11	2,90	3,44
2,00	19	4	17	5,00	41	19	2,38	3,25	4,11	2,60	3,33
2,00	19	4	6	5,00	13	8	2,13	3,75	3,22	2,90	3,44
2,00	19	4	17	5,00	41	19	2,75	3,38	3,33	3,50	2,67
2,00	19	4	17	5,00	25	21	2,88	3,13	4,00	2,70	3,67
2,00	19	4	6	5,00	23	7	2,63	2,75	3,33	3,20	3,33
2,00	19	4	12	5,00	26	9	3,13	2,13	4,00	3,00	3,22
2,00	19	4	14	5,00	32	23	3,13	2,38	4,11	2,70	2,78
2,00	20	4	18	5,00	34	25	3,13	2,50	3,89	2,90	3,56
2,00	20	4	14	5,00	24	13	3,25	3,38	3,67	3,40	3,44
2,00	20	4	16	5,00	50	14	3,00	3,00	3,11	3,20	3,00
2,00	20	4	19	5,00	28	14	3,13	3,63	3,67	3,20	2,56
2,00	20	4	18	5,00	38	7	2,63	3,13	4,22	3,10	2,89
2,00	20	4	12	5,00	34	13	2,75	3,00	3,89	3,30	2,89
2,00	20	4	22	5,00	38	21	2,50	3,38	3,44	2,50	2,44
2,00	20	4	18	5,00	34	7	2,75	3,50	3,11	3,10	3,00
2,00	20	4	23	5,00	41	17	2,75	3,38	3,56	3,20	2,44
2,00	20	4	18	5,00	50	26	2,63	3,50	4,00	3,30	2,89
2,00	20	4	21	5,00	44	15	3,75	4,13	3,67	4,00	2,44
2,00	20	4	24	5,00	47	27	2,88	3,00	3,78	3,40	2,78
2,00	20	4	15	5,00	34	15	4,00	2,88	3,00	3,70	3,00
2,00	20	4	17	5,00	38	17	3,50	3,00	3,78	3,20	2,78
2,00	20	4	18	5,00	31	23	3,38	3,25	3,56	3,40	3,33
2,00	20	4	14	5,00	29	20	2,50	3,13	4,11	2,60	3,33
2,00	20	4	18	5,00	40	28	3,50	3,50	4,11	3,90	3,78
2,00	20	4	18	5,00	40	28	3,50	2,38	3,56	3,90	3,00
2,00	20	4	12	5,00	18	8	3,50	2,75	3,78	3,40	2,89
2,00	20	4	15	5,00	32	14	2,63	2,50	4,33	3,50	3,78
2,00	20	4	18	5,00	40	21	4,00	2,50	2,44	3,10	2,67
2,00	20	4	16	5,00	33	7	1,50	3,25	3,56	2,10	3,00
2,00	20	4	22	5,00	54	26	3,88	3,75	3,11	4,10	2,89
2,00	20	4	12	5,00	17	16	3,25	2,50	3,00	3,00	2,56
2,00	20	4	18	5,00	37	19	4,38	2,38	4,67	3,80	3,33
2,00	20	4	15	5,00	49	27	1,88	4,00	4,00	3,20	2,56
2,00	20	4	15	5,00	36	27	3,50	2,88	4,00	3,50	3,00
2,00	20	4	23	5,00	46	17	2,25	3,63	4,00	3,00	2,89
2,00	20	4	13	5,00	24	20	3,75	2,63	4,11	3,00	3,56
2,00	20	4	17	5,00	40	10	4,00	4,00	2,78	3,40	3,00
2,00	20	4	19	5,00	36	23	2,88	3,38	3,33	3,20	3,00
2,00	20	4	12	5,00	25	14	2,25	2,88	3,11	2,60	2,89
2,00	20	4	17	5,00	40	12	4,25	2,13	3,78	3,90	3,33
2,00	20	4	30	5,00	52	20	3,00	3,63	3,89	3,90	2,89
2,00	20	4	19	5,00	35	23	2,88	2,00	4,44	3,30	2,78
2,00	20	4	19	5,00	37	21	2,88	3,00	4,44	3,40	3,22
2,00	20	4	10	5,00	22	26	3,63	2,63	3,78	3,40	3,00
2,00	20	4	18	5,00	31	14	4,00	2,75	3,67	3,30	3,67
2,00	20	4	14	5,00	33	20	2,88	2,75	4,22	2,90	2,67
2,00	20	4	15	5,00	28	27	2,88	3,38	3,67	3,30	3,44
2,00	20	4	12	5,00	30	25	3,38	3,88	2,78	3,00	2,22
2,00	20	4	22	5,00	30	20	2,63	4,25	2,89	2,50	2,00
2,00	20	4	10	5,00	37	9	2,25	4,38	2,89	2,70	2,33
2,00	20	4	18	5,00	35	16	3,13	3,63	3,33	3,50	1,89
2,00	20	4	12	5,00	22	19	3,50	2,25	4,11	3,20	3,56
2,00	20	4	18	5,00	43	14	2,75	2,50	3,89	3,50	2,22
2,00	20	4	23	5,00	45	22	3,13	3,50	2,89	3,30	3,33
2,00	20	4	23	5,00	40	20	3,75	2,63	3,56	2,70	3,67
2,00	20	4	24	5,00	43	14	2,75	2,75	3,11	3,50	3,00
2,00	21	4	8	5,00	16	17	3,25	2,38	4,00	3,40	3,00
2,00	21	4	12	5,00	23	14	2,75	3,63	4,11	3,10	3,56
2,00	21	4	25	5,00	50	31	2,88	3,25	3,22	2,40	2,56
2,00	21	4	18	5,00	30	21	3,50	2,75	3,78	3,30	2,89
2,00	21	4	18	5,00	50	14	2,50	4,00	2,89	2,20	2,89
2,00	21	4	18	5,00	33	21	3,50	2,88	4,00	3,40	3,44
2,00	21	4	24	5,00	41	30	3,50	2,88	3,22	3,90	3,22
2,00	21	4	10	5,00	16	15	3,00	2,88	4,00	3,20	3,22
2,00	21	3	9	5,00	26	16	3,13	2,75	3,89	3,50	3,00
2,00	21	4	18	5,00	32	14	2,75	3,38	4,44	3,20	2,78
2,00	21	5	20	5,00	42	25	3,25	3,25	3,44	3,00	3,22
2,00	21	4	13	5,00	30	20	3,00	2,38	3,89	2,60	2,67
2,00	21	4	15	5,00	25	13	3,00	2,13	4,22	2,50	3,11
2,00	21	4	12	5,00	33	19	2,88	2,38	3,78	3,20	3,11
2,00	21	4	16	5,00	28	32	3,13	3,25	3,78	3,00	2,78
2,00	21	4	13	5,00	24	10	3,38	3,00	3,56	3,30	3,33
2,00	21	4	14	5,00	28	20	2,13	3,13	3,44	2,60	3,11
2,00	21	4	12	5,00	22	17	2,13	3,13	4,33	2,10	3,22
2,00	21	4	16	5,00	32	11	4,13	2,13	4,22	3,10	3,33
2,00	21	4	23	5,00	40	10	1,63	4,38	3,67	2,30	2,11
2,00	21	4	18	5,00	32	25	2,88	3,25	4,11	2,60	2,33
2,00	21	4	6	5,00	34	20	3,00	3,38	3,22	3,20	2,67
2,00	21	4	14	5,00	38	14	3,38	3,25	3,44	4,00	2,44
2,00	21	4	7	5,00	30	16	2,75	2,38	3,78	2,40	2,78
2,00	21	4	12	5,00	22	21	2,50	2,75	3,78	2,70	3,00
2,00	21	4	11	5,00	27	15	2,63	2,38	3,78	2,80	3,00
2,00	21	4	15	5,00	36	22	3,38	3,13	3,78	3,10	2,89
2,00	22	4	14	5,00	27	8	2,00	2,63	3,00	3,30	3,44
2,00	22	3	23	5,00	41	24	3,38	3,13	3,22	3,20	3,11
2,00	22	4	12	5,00	23	15	3,13	2,75	4,22	3,20	3,44
2,00	22	4	13	5,00	43	19	2,25	4,13	3,56	2,70	2,33
2,00	22	4	22	5,00	42	17	3,63	3,50	3,67	3,60	3,22
2,00	22	4	18	5,00	45	23	3,13	2,50	4,00	3,60	3,89
2,00	22	4	14	5,00	30	16	2,88	3,13	4,67	4,20	3,00
2,00	22	4	6	5,00	10	14	2,63	2,25	4,56	2,60	3,44
2,00	22	4	20	5,00	37	15	3,00	3,00	3,78	3,70	3,56
2,00	22	4	18	5,00	37	27	3,75	3,13	3,67	3,30	3,78
2,00	23	6	20	5,00	27	16	3,13	3,13	3,67	2,50	3,11
2,00	23	4	15	5,00	30	17	3,38	3,00	2,67	3,20	3,22
2,00	23	4	22	5,00	49	14	3,75	2,13	4,11	3,10	3,33
2,00	28	5	13	5,00	27	16	3,38	2,25	4,11	3,10	4,22
2,00	31	5	15	5,00	33	26	3,25	3,38	3,89	3,70	3,00
2,00	43	5	9	5,00	31	14	4,25	2,50	4,33	4,10	4,11
2,00	43	3	24	5,00	39	19	3,00	2,88	3,78	3,40	3,44
2,00	20	4	8	6,00	16	14	3,63	2,38	4,67	4,00	3,78
2,00	21	4	18	6,00	32	24	3,63	3,25	3,56	4,00	3,22
2,00	18	4	14	6,00	34	17	3,13	2,50	4,00	3,20	3,67
2,00	18	4	14	6,00	24	20	3,25	3,00	3,44	3,60	2,78
2,00	18	4	18	6,00	42	24	1,75	3,75	3,22	2,50	3,56
2,00	19	4	14	6,00	32	25	2,63	3,88	3,44	2,20	3,00
2,00	19	4	17	6,00	19	12	3,25	3,00	3,67	3,10	2,78
2,00	19	4	18	6,00	23	16	4,50	2,38	3,67	3,80	2,11
2,00	19	4	12	6,00	27	26	3,00	3,25	3,44	3,40	2,89
2,00	19	4	14	6,00	34	7	3,50	2,88	3,78	3,60	2,33
2,00	19	4	10	6,00	35	15	3,13	3,00	4,00	3,00	3,22
2,00	19	4	17	6,00	37	26	2,88	2,75	3,33	2,80	3,33
2,00	19	4	17	6,00	37	16	3,25	2,75	3,22	3,80	3,11
2,00	19	4	17	6,00	41	19	2,75	3,13	4,00	3,50	2,67
2,00	19	4	25	6,00	25	28	2,75	2,75	4,22	2,50	2,89
2,00	19	4	16	6,00	30	27	3,25	2,75	3,44	3,50	3,00
2,00	19	4	9	6,00	24	16	3,00	2,88	4,00	3,30	3,00
2,00	19	4	13	6,00	40	11	3,00	4,00	3,33	3,70	2,78
2,00	19	4	16	6,00	23	7	4,63	2,50	4,00	3,70	3,11
2,00	19	4	18	6,00	19	9	2,75	4,50	3,22	2,60	2,67
2,00	19	4	18	6,00	36	14	2,50	3,25	3,44	3,40	3,33
2,00	19	4	12	6,00	26	21	3,88	3,00	3,67	3,90	3,11
2,00	19	4	18	6,00	33	18	3,00	2,63	3,22	3,10	2,89
2,00	19	4	20	6,00	39	25	2,38	3,00	3,22	3,00	2,89
2,00	19	4	20	6,00	40	21	3,25	3,50	2,78	2,90	3,33
2,00	19	4	19	6,00	42	10	3,63	2,63	3,33	3,30	3,22
2,00	19	4	18	6,00	39	23	3,38	2,88	3,44	3,00	3,33
2,00	19	4	11	6,00	24	8	2,75	3,25	3,89	3,00	3,11
2,00	19	4	12	6,00	33	16	1,50	4,13	3,56	2,60	2,11
2,00	19	4	20	6,00	46	21	2,25	2,75	3,44	2,50	2,33
2,00	19	4	18	6,00	30	14	3,50	3,50	3,33	3,60	3,11
2,00	19	4	20	6,00	43	28	3,50	3,25	3,89	3,60	3,22
2,00	19	5	14	6,00	40	16	2,63	3,63	2,33	3,10	2,78
2,00	19	4	17	6,00	30	15	3,50	2,63	3,89	3,60	3,33
2,00	19	4	24	6,00	45	21	2,38	3,38	3,56	3,20	2,44
2,00	20	4	13	6,00	45	15	2,38	3,25	3,33	2,60	2,56
2,00	20	4	24	6,00	40	16	3,25	3,38	3,56	3,40	2,89
2,00	20	4	12	6,00	31	23	3,25	3,38	3,22	3,80	3,11
2,00	20	4	9	6,00	28	7	3,25	2,88	4,22	3,90	3,00
2,00	20	4	22	6,00	43	24	3,50	2,88	4,22	3,20	3,22
2,00	20	4	18	6,00	43	10	3,63	2,25	3,33	2,90	3,22
2,00	20	4	18	6,00	43	18	2,38	3,13	3,89	2,80	2,33
2,00	20	4	11	6,00	40	11	2,50	2,63	3,33	4,00	3,56
2,00	20	4	18	6,00	52	21	2,63	3,50	3,78	3,40	2,67
2,00	20	4	8	6,00	25	14	2,63	2,50	4,22	3,00	2,89
2,00	20	4	14	6,00	35	23	2,25	3,25	3,56	3,00	2,78
2,00	20	4	12	6,00	37	7	3,00	3,00	4,22	2,90	2,89
2,00	20	4	19	6,00	50	18	3,13	2,75	2,67	2,90	2,67
2,00	20	4	19	6,00	45	15	3,25	3,13	3,00	2,80	2,67
2,00	20	4	6	6,00	24	7	2,25	2,88	3,56	2,60	3,78
2,00	20	4	21	6,00	49	16	3,38	4,63	3,11	3,20	3,44
2,00	20	4	14	6,00	34	19	2,50	4,38	3,44	2,50	2,89
2,00	20	4	16	6,00	27	13	2,38	3,88	2,44	2,50	2,89
2,00	20	4	16	6,00	25	10	2,63	2,38	4,11	3,30	3,56
2,00	20	4	21	6,00	36	10	3,13	3,50	3,11	3,80	2,44
2,00	20	4	18	6,00	25	14	3,13	3,38	3,78	2,20	2,33
2,00	20	4	13	6,00	32	16	2,13	4,00	3,44	3,10	2,89
2,00	20	4	14	6,00	24	20	3,13	2,88	4,00	3,50	3,22
2,00	20	4	12	6,00	29	18	2,00	3,25	3,78	2,40	3,11
2,00	20	4	10	6,00	42	15	3,50	3,25	3,33	2,90	2,56
2,00	20	4	20	6,00	42	26	3,25	3,88	3,56	2,80	2,22
2,00	20	4	15	6,00	30	16	3,25	2,38	3,33	2,50	2,22
2,00	20	4	14	6,00	30	20	2,50	2,88	3,33	3,90	3,11
2,00	20	4	24	6,00	34	21	2,88	3,25	3,78	2,80	2,78
2,00	20	4	23	6,00	46	20	2,50	3,38	3,44	3,20	2,67
2,00	20	4	16	6,00	29	21	2,00	3,00	3,56	3,70	3,11
2,00	20	4	21	6,00	45	21	1,63	3,50	3,11	3,20	1,67
2,00	20	4	20	6,00	34	17	2,50	2,88	3,56	2,40	2,56
2,00	20	4	15	6,00	23	13	2,13	2,50	4,67	3,60	3,56
2,00	21	4	18	6,00	60	22	2,75	3,13	3,11	3,10	2,67
2,00	21	4	22	6,00	57	31	2,38	3,63	3,67	2,70	2,89
2,00	21	4	17	6,00	33	15	2,63	3,63	3,67	2,40	2,67
2,00	21	4	13	6,00	34	21	3,00	3,25	3,22	2,90	2,78
2,00	21	4	23	6,00	38	22	4,25	2,88	4,44	4,60	3,78
2,00	21	4	11	6,00	21	23	2,75	3,38	3,78	2,60	3,56
2,00	21	4	13	6,00	30	8	3,00	4,13	3,11	2,80	2,22
2,00	21	4	11	6,00	31	23	2,75	3,75	3,78	3,10	3,11
2,00	21	4	16	6,00	37	20	2,38	3,88	3,00	2,60	3,11
2,00	21	4	25	6,00	48	25	2,63	3,00	4,00	3,50	3,11
2,00	21	4	19	6,00	31	21	3,00	3,88	4,00	4,40	4,00
2,00	21	4	16	6,00	33	17	3,25	4,63	3,22	3,10	2,56
2,00	21	4	18	6,00	34	25	3,25	3,38	4,11	3,40	3,44
2,00	21	4	6	6,00	55	7	3,75	2,50	3,67	3,00	3,33
2,00	21	4	24	6,00	18	14	2,88	4,25	3,78	3,30	3,22
2,00	21	4	16	6,00	39	20	2,75	3,75	4,00	3,70	3,00
2,00	21	4	22	6,00	37	22	3,13	3,13	3,00	3,30	3,11
2,00	21	4	17	6,00	38	13	3,25	3,00	3,44	2,60	2,56
2,00	21	4	22	6,00	42	22	2,63	2,75	4,11	2,70	3,00
2,00	21	4	17	6,00	36	14	3,50	3,00	3,78	3,70	3,33
2,00	22	4	20	6,00	36	10	2,88	3,63	3,33	3,30	1,89
2,00	22	4	19	6,00	31	18	2,75	4,00	3,44	3,30	3,22
2,00	22	4	20	6,00	34	25	2,75	3,13	4,22	3,20	2,44
2,00	22	4	18	6,00	44	19	2,38	3,75	3,67	2,60	2,11
2,00	22	4	17	6,00	32	16	3,00	2,63	3,56	2,80	2,89
2,00	23	4	18	6,00	41	26	2,88	3,63	3,22	3,20	2,56
2,00	24	6	8	6,00	24	12	3,00	2,13	4,11	3,40	2,78
2,00	33	6	20	6,00	36	25	2,13	4,50	4,11	3,20	2,89
2,00	35	5	12	6,00	18	14	2,25	4,00	3,67	2,60	2,56
2,00	50	5	14	6,00	27	11	3,88	1,25	4,89	4,60	3,89
2,00	18	4	20	7,00	33	21	2,13	3,50	4,22	2,60	2,78
2,00	18	4	19	7,00	45	17	3,38	4,00	3,33	4,10	2,33
2,00	18	4	18	7,00	29	8	2,38	2,88	2,78	3,50	2,89
2,00	18	4	15	7,00	31	19	2,88	2,75	3,44	3,20	3,00
2,00	18	4	16	7,00	33	21	3,13	3,00	4,00	3,20	3,22
2,00	18	4	19	7,00	29	15	2,63	3,25	3,33	3,00	2,67
2,00	19	4	24	7,00	50	19	3,13	2,75	3,11	2,80	2,67
2,00	19	4	12	7,00	45	18	3,50	3,38	4,11	3,60	2,56
2,00	19	4	24	7,00	35	17	3,13	3,13	3,33	3,40	3,00
2,00	19	4	15	7,00	27	15	3,50	2,50	4,00	3,90	3,67
2,00	19	4	14	7,00	33	20	2,13	3,00	3,78	3,20	3,11
2,00	19	4	11	7,00	22	10	3,38	2,38	4,00	3,10	3,44
2,00	19	4	22	7,00	41	19	2,63	3,88	2,89	3,40	2,78
2,00	19	4	16	7,00	35	27	4,25	2,75	4,44	4,30	3,22
2,00	19	4	18	7,00	42	22	2,38	3,50	4,11	2,80	3,22
2,00	19	4	18	7,00	38	15	3,25	3,00	3,22	3,10	2,89
2,00	19	4	8	7,00	12	15	3,38	3,50	3,67	3,40	3,11
2,00	19	4	18	7,00	32	7	2,75	3,25	3,89	2,60	2,78
2,00	19	4	14	7,00	31	16	3,38	3,63	3,11	2,60	3,22
2,00	19	4	14	7,00	38	13	3,25	2,25	3,11	2,90	3,22
2,00	19	4	13	7,00	33	18	2,50	3,63	3,11	3,10	2,44
2,00	19	4	14	7,00	32	20	2,38	3,75	3,56	3,00	3,11
2,00	19	4	16	7,00	24	7	2,63	3,00	4,11	3,50	4,00
2,00	20	4	6	7,00	33	23	2,50	3,75	4,22	2,90	2,44
2,00	20	4	18	7,00	37	8	2,13	3,38	4,00	3,00	3,00
2,00	20	4	19	7,00	33	14	2,38	3,63	3,11	2,90	2,56
2,00	20	4	18	7,00	24	31	4,13	2,88	3,89	3,10	3,11
2,00	20	4	10	7,00	22	13	2,50	3,25	2,89	2,60	3,11
2,00	20	4	24	7,00	55	35	3,88	3,88	3,78	4,20	2,56
2,00	20	4	19	7,00	43	18	3,13	3,50	3,67	3,00	2,67
2,00	20	4	22	7,00	39	19	3,88	2,88	3,56	3,60	3,11
2,00	20	4	17	7,00	38	22	2,50	3,50	3,67	2,00	2,33
2,00	21	4	19	7,00	37	18	3,13	2,50	4,00	3,50	2,67
2,00	21	4	14	7,00	20	11	3,38	2,38	4,22	3,40	4,00
2,00	21	4	18	7,00	40	24	2,63	3,75	3,00	2,70	2,67
2,00	21	4	18	7,00	32	22	3,00	2,75	2,89	3,20	3,00
2,00	22	4	17	7,00	44	16	2,75	2,88	3,44	2,90	3,00
2,00	22	4	16	7,00	25	15	2,88	2,63	3,44	2,40	3,11
2,00	24	5	7	7,00	24	14	2,50	3,25	3,11	3,40	3,11
2,00	19	4	18	8,00	38	22	3,50	2,13	4,33	3,90	3,67
2,00	18	4	13	8,00	32	23	2,88	3,00	3,78	3,40	2,78
2,00	18	4	16	8,00	30	21	3,13	3,00	3,33	3,60	2,89
2,00	18	4	24	8,00	50	22	3,38	2,25	4,11	3,30	3,44
2,00	18	4	23	8,00	51	13	3,50	3,13	3,56	3,00	3,67
2,00	19	4	9	8,00	36	16	3,50	3,13	2,78	3,60	2,22
2,00	19	4	15	8,00	31	9	3,00	2,25	4,00	3,30	3,56
2,00	19	4	13	8,00	25	26	2,88	3,25	3,33	3,20	3,22
2,00	19	4	12	8,00	38	18	2,75	2,75	3,56	2,70	2,44
2,00	19	4	19	8,00	32	25	2,63	2,88	2,89	2,90	3,67
2,00	19	4	19	8,00	32	7	2,63	3,13	4,00	3,50	3,11
2,00	19	4	15	8,00	23	16	4,00	2,50	4,22	3,80	4,44
2,00	19	4	10	8,00	34	7	3,13	3,63	3,67	4,00	2,78
2,00	19	4	24	8,00	50	28	2,75	3,25	3,89	3,70	3,11
2,00	19	4	17	8,00	28	12	2,13	2,88	4,00	2,80	2,89
2,00	19	4	12	8,00	25	7	2,63	2,63	3,22	2,90	2,67
2,00	19	4	18	8,00	38	20	3,25	2,63	3,22	3,70	3,22
2,00	19	4	22	8,00	46	24	2,50	2,75	3,89	3,00	2,78
2,00	19	4	14	8,00	15	16	3,13	3,13	3,89	2,80	3,00
2,00	19	4	23	8,00	37	14	3,63	3,38	3,33	3,70	3,11
2,00	19	4	22	8,00	49	19	3,25	2,88	3,78	3,40	3,00
2,00	19	4	18	8,00	40	14	3,13	3,13	4,00	3,60	3,78
2,00	19	4	20	8,00	34	21	3,38	2,63	3,33	3,50	3,11
2,00	19	4	28	8,00	49	34	3,25	3,25	3,33	3,20	3,00
2,00	19	4	19	8,00	34	11	3,63	2,75	4,11	3,80	3,44
2,00	19	4	16	8,00	33	15	2,63	2,88	3,67	3,00	2,78
2,00	19	4	18	8,00	49	20	3,50	2,50	3,89	3,90	3,56
2,00	19	4	24	8,00	42	17	3,75	2,75	3,67	3,40	3,00
2,00	19	4	19	8,00	43	18	3,00	2,63	3,56	2,80	3,33
2,00	19	4	12	8,00	25	7	2,13	2,13	3,78	2,90	2,89
2,00	19	4	16	8,00	41	11	3,38	2,75	3,56	3,60	2,78
2,00	19	4	6	8,00	18	8	3,63	2,63	3,89	4,10	3,11
2,00	19	4	18	8,00	33	23	3,13	3,13	3,44	3,50	3,11
2,00	19	4	18	8,00	34	16	3,38	3,13	3,33	3,60	3,33
2,00	20	4	20	8,00	21	11	2,38	2,63	4,67	3,50	4,11
2,00	20	4	18	8,00	42	23	2,00	3,63	3,67	2,40	2,89
2,00	20	4	23	8,00	49	28	2,13	3,50	3,22	2,80	3,44
2,00	20	4	19	8,00	43	16	2,88	3,88	3,56	2,40	3,00
2,00	20	4	12	8,00	26	20	3,13	2,75	2,89	3,50	2,22
2,00	20	4	19	8,00	35	19	2,50	3,25	3,78	3,60	3,11
2,00	20	4	19	8,00	42	29	3,38	3,38	3,33	4,20	3,44
2,00	20	4	18	8,00	30	28	2,50	3,50	3,33	3,30	3,11
2,00	20	4	9	8,00	18	22	3,25	2,25	3,78	3,60	3,33
2,00	20	4	16	8,00	33	14	2,50	3,50	2,33	3,00	3,11
2,00	20	4	6	8,00	10	22	3,13	3,63	4,44	4,30	3,56
2,00	20	4	14	8,00	32	13	3,00	2,63	4,11	3,80	3,11
2,00	20	4	16	8,00	43	18	3,50	2,88	3,33	3,40	3,11
2,00	20	4	14	8,00	38	9	3,63	3,13	3,89	2,90	3,56
2,00	20	4	18	8,00	22	10	3,25	2,38	4,56	3,20	3,33
2,00	20	4	18	8,00	32	20	3,13	2,75	4,11	3,80	3,00
2,00	20	4	17	8,00	35	20	2,50	3,50	3,56	3,10	3,11
2,00	20	4	18	8,00	46	28	3,13	2,75	4,00	3,60	3,22
2,00	20	4	18	8,00	35	13	3,25	2,88	3,78	3,40	2,56
2,00	20	4	6	8,00	32	20	1,63	4,25	2,67	1,70	2,44
2,00	20	4	12	8,00	38	18	3,38	3,38	4,33	3,20	3,44
2,00	20	4	24	8,00	50	28	2,63	3,38	3,00	3,40	3,00
2,00	20	4	19	8,00	47	20	2,88	4,00	3,44	2,10	2,67
2,00	20	4	15	8,00	37	7	3,50	2,25	4,22	3,20	1,89
2,00	20	4	12	8,00	11	16	4,00	2,13	4,89	4,40	4,56
2,00	20	4	17	8,00	34	20	2,88	2,88	3,78	2,90	2,89
2,00	20	4	18	8,00	48	19	3,13	3,25	4,00	2,70	2,89
2,00	20	4	18	8,00	27	13	3,13	3,00	3,56	3,50	3,11
2,00	20	4	24	8,00	60	21	3,63	4,00	3,11	2,60	2,44
2,00	21	4	24	8,00	58	7	3,00	3,25	3,44	3,70	2,78
2,00	21	4	21	8,00	56	10	2,88	2,50	3,78	3,00	2,11
2,00	21	4	24	8,00	43	30	2,88	4,13	3,11	3,20	2,78
2,00	21	4	15	8,00	21	14	2,88	3,38	3,44	3,10	3,44
2,00	21	4	10	8,00	41	32	3,13	2,75	3,89	3,50	4,00
2,00	21	4	12	8,00	32	19	4,25	2,88	4,33	3,80	4,33
2,00	21	4	19	8,00	48	23	3,13	3,38	3,78	3,50	3,44
2,00	21	4	11	8,00	22	11	3,88	3,25	3,89	3,70	2,89
2,00	21	4	23	8,00	45	15	1,75	3,50	3,00	2,90	2,78
2,00	21	4	12	8,00	36	7	3,38	2,63	3,33	2,70	2,44
2,00	21	4	22	8,00	38	23	3,25	3,00	4,22	3,60	2,78
2,00	21	4	18	8,00	28	11	2,75	3,00	4,11	2,60	2,89
2,00	21	4	18	8,00	37	13	2,63	2,63	3,56	2,80	2,78
2,00	21	4	20	8,00	42	19	3,00	4,00	3,89	3,30	3,00
2,00	22	4	12	8,00	29	21	3,25	2,88	3,56	3,00	3,22
2,00	22	4	11	8,00	34	24	3,25	2,88	3,78	3,80	3,00
2,00	22	4	9	8,00	22	13	3,25	2,75	3,56	3,40	3,44
2,00	22	4	13	8,00	21	14	2,38	2,88	3,78	2,80	3,44
2,00	22	4	15	8,00	28	14	3,00	3,00	3,00	3,40	2,89
2,00	22	4	17	8,00	46	13	3,00	3,00	4,11	3,50	3,56
2,00	23	5	9	8,00	15	8	3,25	2,50	3,67	3,90	3,67
2,00	23	5	24	8,00	39	17	3,63	3,00	3,78	3,70	3,67
2,00	23	4	20	8,00	45	18	2,25	2,88	3,67	2,60	2,33
2,00	24	4	25	8,00	57	31	3,38	3,50	3,33	3,90	3,11
2,00	43	5	9	8,00	30	12	2,88	1,50	4,44	4,00	4,33
2,00	19	4	18	9,00	31	23	3,13	2,38	4,00	3,60	3,22
2,00	18	4	10	9,00	41	25	1,50	3,13	4,22	1,60	1,33
2,00	19	4	13	9,00	41	21	3,13	3,50	3,00	3,00	2,89
2,00	19	4	13	9,00	29	22	2,88	4,13	3,56	3,50	2,33
2,00	20	4	16	9,00	32	14	3,13	2,63	3,33	2,70	2,67
2,00	20	4	22	9,00	51	33	3,00	3,00	3,44	3,40	3,11
2,00	20	4	17	9,00	36	20	3,00	3,00	3,67	3,40	3,11
2,00	20	4	22	9,00	38	14	3,00	3,38	3,67	2,50	2,33
2,00	20	4	15	9,00	27	17	2,88	2,63	3,78	3,30	3,44
2,00	21	4	9	9,00	22	17	2,50	2,63	3,56	3,40	3,11
2,00	21	4	22	9,00	47	19	3,63	3,88	3,33	3,10	3,11
2,00	21	4	14	9,00	23	20	3,00	2,75	3,56	3,70	3,78
2,00	21	4	18	9,00	35	19	3,00	3,00	4,22	4,00	3,67
2,00	21	4	13	9,00	31	15	3,00	3,38	3,67	3,10	3,00
2,00	18	4	20	10,00	36	24	2,63	3,75	3,78	2,50	3,11
2,00	18	4	18	10,00	44	18	2,25	3,50	4,00	3,40	3,33
2,00	18	4	12	10,00	33	14	3,50	4,00	3,78	3,70	3,11
2,00	19	4	22	10,00	45	14	2,25	3,50	3,78	3,40	3,33
2,00	19	4	18	10,00	50	23	3,25	3,38	3,44	3,40	2,67
2,00	19	4	18	10,00	31	14	2,25	3,13	3,78	2,90	3,11
2,00	19	4	18	10,00	26	19	2,38	3,25	3,22	3,00	3,22
2,00	19	4	15	10,00	39	20	3,00	3,75	3,44	3,80	2,22
2,00	19	4	10	10,00	46	15	4,00	3,00	4,56	3,40	2,89
2,00	19	4	7	10,00	32	23	2,88	3,00	3,33	4,30	3,00
2,00	19	4	24	10,00	40	14	3,25	3,25	3,22	3,70	2,78
2,00	19	4	20	10,00	40	15	3,50	2,75	3,44	3,20	3,22
2,00	19	4	24	10,00	51	27	2,50	3,25	3,11	3,10	2,89
2,00	19	4	22	10,00	50	11	3,25	2,63	3,33	4,60	4,22
2,00	19	4	12	10,00	32	12	3,50	2,38	4,22	3,00	3,67
2,00	19	4	21	10,00	43	7	1,88	2,63	3,22	2,50	3,11
2,00	19	4	18	10,00	33	15	3,13	3,88	4,33	3,90	2,89
2,00	19	4	16	10,00	33	23	2,25	2,75	3,22	3,00	3,11
2,00	19	4	14	10,00	27	21	2,88	3,63	3,11	3,10	3,33
2,00	19	4	24	10,00	40	21	3,00	2,88	3,56	3,30	2,89
2,00	19	4	12	10,00	31	14	3,00	2,88	3,78	3,30	3,33
2,00	20	4	18	10,00	36	21	3,00	2,88	3,67	3,60	3,33
2,00	20	4	24	10,00	40	28	3,88	3,13	3,33	3,30	2,78
2,00	20	4	22	10,00	37	18	3,38	2,75	3,67	2,90	2,89
2,00	20	4	16	10,00	32	20	3,13	2,63	4,22	3,90	3,44
2,00	20	4	18	10,00	48	35	2,88	3,38	4,78	2,50	2,56
2,00	20	4	24	10,00	40	21	3,88	3,13	3,67	3,90	2,78
2,00	20	4	17	10,00	34	28	3,25	3,25	4,00	3,70	3,44
2,00	20	4	24	10,00	34	12	2,88	3,38	2,78	2,90	2,67
2,00	20	4	12	10,00	28	19	2,25	3,38	4,00	2,80	3,11
2,00	20	4	13	10,00	32	16	3,00	2,50	4,44	2,90	3,33
2,00	20	4	16	10,00	40	20	2,75	2,63	4,33	3,40	3,33
2,00	20	4	11	10,00	30	18	3,63	2,50	3,89	3,30	3,33
2,00	20	4	18	10,00	43	11	3,25	2,88	5,00	4,00	2,67
2,00	20	4	18	10,00	33	20	2,38	3,25	3,56	2,20	2,11
2,00	21	4	16	10,00	32	15	3,25	3,00	3,89	4,10	3,00
2,00	21	4	12	10,00	39	9	3,25	3,75	3,67	2,80	2,44
2,00	21	4	24	10,00	45	26	2,75	3,75	3,67	3,00	2,44
2,00	21	4	20	10,00	44	25	2,63	3,38	4,00	3,50	3,22
2,00	21	4	24	10,00	46	21	2,38	3,63	3,22	2,10	2,44
2,00	21	4	24	10,00	47	32	3,25	2,00	4,22	3,50	3,56
2,00	21	4	22	10,00	35	26	2,38	3,38	3,78	3,00	2,33
2,00	21	4	10	10,00	32	29	3,00	2,75	3,56	3,50	3,33
2,00	21	4	6	10,00	23	7	2,88	3,25	3,33	2,40	3,33
2,00	22	5	12	10,00	36	7	4,50	2,75	4,33	3,80	3,33
2,00	22	4	18	10,00	35	21	3,75	2,75	3,56	2,70	2,89
2,00	22	4	17	10,00	32	25	1,88	4,13	3,78	2,80	3,22
2,00	22	4	21	10,00	46	24	2,88	3,50	3,33	2,80	3,11
2,00	25	6	11	10,00	24	7	2,75	3,25	3,11	3,50	3,22
2,00	28	4	18	10,00	48	15	2,50	3,38	3,00	2,50	2,67
2,00	20	4	9	10,00	31	16	3,25	2,63	3,44	3,30	2,89
2,00	20	4	18	10,00	45	23	2,63	3,00	3,67	3,00	2,56
2,00	21	4	18	10,00	38	28	2,38	2,75	4,11	3,00	3,11
2,00	18	4	17	10,10	37	16	3,50	3,00	3,56	4,20	2,78
2,00	19	4	12	10,50	17	7	2,75	2,88	3,44	2,90	3,33
2,00	19	4	18	11,00	28	20	3,13	2,38	4,11	4,10	3,78
2,00	20	4	18	11,00	45	16	3,75	3,13	4,00	3,60	2,22
2,00	20	4	15	11,00	31	14	3,00	2,63	3,56	3,70	3,00
2,00	19	4	19	11,00	37	14	2,75	2,75	2,89	2,50	2,11
2,00	18	4	17	12,00	39	16	2,75	3,38	3,44	3,40	3,44
2,00	18	4	24	12,00	48	25	2,50	3,63	3,33	3,00	3,00
2,00	18	4	19	12,00	37	20	3,25	2,75	3,78	3,00	3,33
2,00	19	4	26	12,00	57	12	2,25	4,75	2,89	2,90	1,56
2,00	19	4	8	12,00	25	12	2,88	2,50	3,89	4,10	2,56
2,00	19	4	23	12,00	44	29	3,25	3,13	4,00	3,10	3,22
2,00	19	4	17	12,00	28	18	1,88	4,13	4,33	2,80	2,33
2,00	19	4	16	12,00	37	25	2,88	3,25	3,44	2,90	3,22
2,00	19	4	24	12,00	50	33	2,88	3,00	4,33	3,80	3,67
2,00	19	4	18	12,00	37	19	2,50	2,88	3,67	3,40	2,44
2,00	19	4	18	12,00	30	28	2,63	2,13	4,44	3,30	2,56
2,00	19	4	6	12,00	30	23	2,25	2,88	3,56	2,70	2,33
2,00	19	4	18	12,00	37	25	2,75	3,63	3,44	3,00	2,89
2,00	19	4	11	12,00	27	8	2,50	3,75	4,00	2,20	3,11
2,00	19	4	19	12,00	36	22	2,63	4,13	3,56	3,50	2,44
2,00	20	4	6	12,00	16	14	4,25	2,00	4,11	3,70	3,33
2,00	20	4	22	12,00	42	20	2,75	4,00	4,11	3,10	3,00
2,00	20	4	21	12,00	36	18	3,38	2,50	4,67	2,70	2,89
2,00	20	4	29	12,00	43	29	4,38	3,13	3,22	3,60	3,11
2,00	20	4	24	12,00	49	26	2,38	3,50	3,56	2,70	2,44
2,00	20	4	18	12,00	39	18	2,38	3,13	3,78	2,90	2,78
2,00	20	4	23	12,00	43	22	2,63	3,88	3,22	3,80	2,89
2,00	20	4	18	12,00	37	16	3,38	3,38	4,22	3,20	4,44
2,00	20	4	19	12,00	24	19	2,88	3,00	3,89	3,70	3,56
2,00	20	4	23	12,00	47	22	2,88	4,00	3,89	2,30	2,22
2,00	20	4	15	12,00	33	18	2,88	2,75	3,67	2,30	2,89
2,00	20	4	17	12,00	28	21	3,00	2,88	4,67	3,10	3,78
2,00	20	4	18	12,00	39	19	2,50	4,25	3,78	3,10	2,78
2,00	20	4	23	12,00	42	15	2,63	2,88	3,00	3,20	3,00
2,00	20	4	21	12,00	36	16	3,63	3,63	2,89	3,40	3,11
2,00	21	4	16	12,00	27	31	3,63	2,88	4,22	4,50	3,89
2,00	21	4	18	12,00	19	27	3,00	1,75	3,89	3,10	3,56
2,00	21	4	12	12,00	30	21	2,50	2,50	4,22	2,60	3,22
2,00	21	4	21	12,00	41	8	2,75	3,13	3,89	2,70	2,33
2,00	21	4	6	12,00	30	19	3,00	2,75	4,56	2,50	3,78
2,00	21	4	18	12,00	40	14	2,25	2,75	4,00	3,60	3,67
2,00	21	4	6	12,00	10	7	3,50	2,75	3,33	2,80	3,11
2,00	22	4	21	12,00	47	17	2,00	4,38	2,11	2,50	1,78
2,00	24	5	13	12,00	22	9	3,50	2,25	3,44	3,20	3,00
2,00	30	7	17	12,00	32	7	2,00	2,88	3,67	3,20	3,67
2,00	41	5	13	12,00	25	16	4,00	2,00	4,78	4,80	3,89
2,00	18	4	20	13,00	51	27	3,50	3,38	3,78	2,70	2,44
2,00	19	4	19	13,00	43	17	2,50	3,00	3,67	2,90	3,33
2,00	19	4	13	13,00	20	26	3,50	2,50	4,33	2,90	3,00
2,00	21	4	6	13,00	17	11	3,50	4,25	3,33	3,20	1,44
2,00	23	4	13	13,00	17	13	3,13	3,50	3,56	2,30	3,22
2,00	19	4	20	14,00	41	24	2,75	3,38	3,89	3,50	3,44
2,00	20	4	13	14,00	32	18	1,88	2,63	4,56	3,00	2,67
2,00	20	4	6	14,00	52	11	2,75	2,88	4,22	3,60	4,78
2,00	20	4	13	14,00	34	23	2,25	3,25	4,00	2,60	3,22
2,00	19	4	19	15,00	49	21	3,00	3,50	3,33	3,00	3,00
2,00	20	4	23	15,00	50	25	2,75	4,50	3,11	3,10	2,89
2,00	20	4	24	15,00	59	25	2,88	3,38	3,44	3,80	2,67
2,00	20	4	19	15,00	41	25	3,00	3,25	3,33	2,80	3,11
2,00	21	4	19	15,00	39	22	3,00	3,00	2,67	2,70	3,33
2,00	21	4	15	15,00	53	16	2,13	3,88	2,67	2,90	2,33
2,00	21	4	19	15,00	27	12	3,13	3,00	3,33	3,40	3,11
2,00	21	4	24	15,00	47	17	3,25	3,75	3,44	3,00	2,44
2,00	22	4	15	15,00	32	21	2,38	3,13	2,78	2,60	3,00
2,00	35	5	13	15,00	25	17	2,63	3,00	4,22	3,30	3,22
2,00	18	4	18	16,00	30	21	3,88	3,00	4,00	4,10	3,56
2,00	18	4	13	16,00	31	15	2,63	3,63	3,89	3,00	2,89
2,00	19	4	6	16,00	37	15	2,88	2,00	4,00	3,00	3,00
2,00	20	4	16	16,00	42	17	3,75	2,50	3,56	3,00	3,22
2,00	21	4	19	16,00	42	27	2,13	3,13	4,11	3,40	3,44
1,00	20	4	18	2,25	36	22	3,25	3,13	4,33	3,00	3,67
1,00	50	5	7	2,30	14	7	3,25	2,25	4,56	4,50	5,00
1,00	19	4	11	2,50	27	19	4,13	2,75	3,89	3,50	3,00
1,00	19	4	15	3,50	32	12	3,13	3,63	3,78	2,90	2,56
1,00	45	5	19	3,50	43	14	3,25	3,13	3,78	3,60	3,44
1,00	19	4	12	4,50	24	14	3,13	2,75	3,11	2,90	2,78
1,00	19	4	19	5,50	36	13	3,13	2,50	4,11	2,70	2,44
1,00	21	4	18	5,50	27	14	2,75	3,38	3,33	3,10	2,89
1,00	20	4	21	6,50	33	16	3,75	2,88	4,22	3,60	3,22
1,00	21	4	17	6,50	38	20	3,13	2,75	3,56	2,90	2,78
1,00	19	4	18	8,50	38	21	3,13	3,13	3,11	3,50	2,56
1,00	21	4	18	8,50	28	21	3,50	2,75	3,44	4,00	3,33
1,00	19	4	13	8,60	39	18	3,25	3,25	3,33	3,10	3,00
1,00	19	4	6	0,00	10	7	3,00	2,13	3,33	3,30	3,22
1,00	19	4	8	0,30	10	9	3,13	2,00	3,89	3,40	3,78
1,00	19	4	22	1,00	44	25	3,13	3,13	3,22	3,50	2,89
1,00	19	4	15	1,00	45	27	2,88	3,13	3,00	3,50	3,22
1,00	19	4	12	1,00	24	14	2,88	2,50	3,11	3,10	3,00
1,00	20	4	18	1,00	30	21	3,50	2,13	3,11	3,70	3,78
1,00	23	4	24	1,00	37	8	3,75	2,00	4,78	4,30	3,44
1,00	19	4	21	2,00	38	14	3,25	3,63	3,00	3,30	3,11
1,00	20	4	17	2,00	36	23	3,13	3,00	3,33	3,40	3,22
1,00	20	4	30	2,00	60	35	3,25	2,75	3,56	3,80	3,11
1,00	20	4	18	2,00	31	28	3,13	2,75	3,89	3,50	3,22
1,00	20	4	18	2,00	36	20	3,25	2,88	3,56	3,60	4,00
1,00	21	4	14	2,00	33	14	2,75	3,25	3,89	2,80	3,00
1,00	23	4	6	2,00	27	7	4,88	1,50	5,00	4,10	4,56
1,00	40	5	19	2,00	46	18	3,13	3,13	3,56	3,40	3,33
1,00	19	4	21	3,00	35	16	3,38	2,63	3,78	2,60	3,22
1,00	20	4	17	3,00	18	10	4,75	2,38	4,44	4,40	4,44
1,00	18	4	23	3,00	46	31	2,75	3,25	3,67	3,10	3,11
1,00	19	4	18	3,00	30	19	3,13	2,63	4,22	3,10	3,00
1,00	19	4	16	3,00	23	13	3,75	3,38	3,78	3,40	2,67
1,00	19	4	18	3,00	25	21	2,88	2,50	3,89	3,30	2,56
1,00	19	4	13	3,00	19	7	3,38	2,38	3,78	4,20	4,33
1,00	20	4	6	3,00	15	14	3,25	2,38	4,44	4,50	4,11
1,00	20	4	17	3,00	34	20	3,38	2,50	3,33	3,30	3,33
1,00	20	4	20	3,00	46	10	4,00	3,75	3,78	3,60	3,11
1,00	20	4	17	3,00	34	19	2,75	3,00	3,22	2,90	3,00
1,00	20	4	17	3,00	32	10	3,50	2,63	3,67	3,60	3,22
1,00	20	4	20	3,00	37	18	3,75	2,25	4,56	3,00	3,56
1,00	20	4	12	3,00	42	13	2,50	3,25	4,00	2,90	3,22
1,00	20	4	6	3,00	28	14	2,75	2,75	3,56	3,30	2,89
1,00	20	4	13	3,00	37	16	2,13	3,75	2,78	3,00	3,67
1,00	21	4	18	3,00	40	21	3,50	2,25	4,11	3,40	3,89
1,00	21	4	18	3,00	30	14	2,88	2,75	3,56	3,40	3,56
1,00	21	4	12	3,00	19	7	2,13	2,38	3,78	2,60	3,33
1,00	21	4	19	3,00	34	20	2,75	3,13	2,78	3,10	3,00
1,00	21	4	15	3,00	33	22	3,50	3,25	3,78	2,40	2,44
1,00	21	4	24	3,00	42	23	3,13	3,50	3,67	4,50	2,89
1,00	21	4	16	3,00	28	28	2,88	3,13	3,22	3,10	3,33
1,00	21	4	6	3,00	17	19	3,50	2,75	4,11	3,50	3,56
1,00	22	4	18	3,00	40	25	3,13	3,13	3,11	3,60	3,33
1,00	22	4	18	3,00	39	24	3,38	2,13	3,56	3,60	3,56
1,00	22	4	17	3,00	26	14	3,38	3,13	3,33	3,20	3,22
1,00	34	8	18	3,00	35	12	2,88	3,50	3,67	3,30	3,44
1,00	37	5	10	3,00	33	7	3,13	2,00	4,56	3,60	3,78
1,00	38	5	16	3,00	37	21	3,00	3,25	2,89	2,70	3,44
1,00	42	5	21	3,00	29	18	3,00	2,75	3,33	3,60	3,89
1,00	42	5	12	3,00	15	14	3,00	3,00	3,89	2,30	3,00
1,00	46	5	12	3,00	22	32	3,50	2,50	4,44	3,60	4,11
1,00	53	5	12	3,00	36	16	3,75	3,00	4,00	3,80	3,33
1,00	56	3	24	3,00	60	35	3,75	3,13	4,56	3,40	3,67
1,00	19	4	18	4,00	38	12	3,50	2,38	4,00	4,00	3,11
1,00	19	4	18	4,00	31	21	3,00	2,50	3,78	2,90	3,44
1,00	19	4	21	4,00	31	28	3,13	3,13	3,67	3,30	3,22
1,00	19	4	15	4,00	31	15	2,63	2,88	4,00	3,40	3,56
1,00	19	4	24	4,00	32	16	2,25	3,13	4,22	4,10	4,00
1,00	19	4	18	4,00	34	15	3,75	1,75	3,56	3,40	3,78
1,00	20	4	10	4,00	29	22	4,38	2,63	3,56	3,90	3,00
1,00	20	4	20	4,00	41	9	1,63	4,50	4,22	4,10	2,33
1,00	20	4	24	4,00	40	21	3,00	2,88	2,89	2,90	3,00
1,00	20	4	17	4,00	33	20	3,00	3,13	3,00	2,90	2,89
1,00	20	4	16	4,00	34	21	3,75	2,25	4,00	3,70	3,67
1,00	20	4	18	4,00	23	16	3,38	2,25	3,78	3,30	3,56
1,00	20	4	23	4,00	48	7	2,63	3,25	3,78	2,90	2,67
1,00	20	4	18	4,00	52	7	3,38	3,38	3,33	3,60	3,00
1,00	20	4	12	4,00	23	11	2,88	1,75	4,33	2,70	3,56
1,00	20	4	16	4,00	23	14	3,50	2,00	3,78	3,70	3,56
1,00	21	4	19	4,00	34	29	4,00	2,88	4,22	3,70	2,67
1,00	21	4	14	4,00	27	22	2,63	3,13	4,11	3,20	3,33
1,00	21	4	11	4,00	17	24	3,88	2,13	4,33	4,00	3,89
1,00	21	4	6	4,00	26	18	2,75	2,75	3,56	3,40	3,67
1,00	21	4	18	4,00	30	21	2,88	2,13	2,78	3,20	3,00
1,00	23	4	12	4,00	29	13	3,50	2,88	3,78	3,40	3,00
1,00	30	4	10	4,00	14	7	4,00	2,63	3,89	4,10	4,44
1,00	42	5	18	4,00	32	21	3,75	1,88	4,33	4,20	4,11
1,00	20	4	16	5,00	24	7	2,13	3,13	2,56	1,60	1,89
1,00	18	4	12	5,00	22	15	3,63	2,63	3,67	3,40	3,67
1,00	19	4	18	5,00	37	22	3,13	3,25	3,89	4,40	3,22
1,00	19	4	20	5,00	46	7	3,25	3,50	3,56	3,30	3,33
1,00	19	4	6	5,00	33	13	2,50	3,50	3,11	3,50	2,89
1,00	19	4	17	5,00	31	8	4,00	1,88	3,89	3,40	3,78
1,00	19	4	19	5,00	36	18	2,50	3,13	3,78	2,20	2,56
1,00	19	4	18	5,00	30	21	3,25	3,13	3,33	3,60	2,56
1,00	19	4	6	5,00	26	7	2,38	3,38	3,78	2,70	2,56
1,00	19	4	24	5,00	32	14	3,25	3,50	3,44	3,50	2,56
1,00	19	4	18	5,00	21	17	3,00	3,00	3,67	2,20	3,00
1,00	19	4	12	5,00	33	24	2,88	1,88	3,67	3,40	3,56
1,00	19	4	21	5,00	44	32	3,50	3,00	3,78	3,90	3,78
1,00	19	4	18	5,00	34	22	3,88	2,25	4,22	3,60	3,33
1,00	20	4	12	5,00	30	17	2,88	3,00	3,22	3,10	2,89
1,00	20	4	20	5,00	51	8	4,00	3,50	3,78	4,50	3,67
1,00	20	4	18	5,00	33	19	3,25	2,75	3,67	3,90	3,22
1,00	20	4	20	5,00	32	16	2,88	3,00	2,78	2,90	3,00
1,00	20	4	24	5,00	49	21	3,75	3,63	2,89	3,60	2,67
1,00	20	4	18	5,00	40	21	2,63	3,38	3,67	3,30	3,22
1,00	20	4	12	5,00	33	14	3,75	2,25	4,00	3,20	3,11
1,00	20	4	12	5,00	27	17	3,63	1,88	4,56	4,20	4,56
1,00	20	3	18	5,00	36	16	3,00	2,88	4,56	4,00	3,89
1,00	20	4	18	5,00	34	22	2,88	2,88	3,22	3,10	2,67
1,00	20	4	19	5,00	34	15	3,00	3,50	3,22	3,20	3,00
1,00	20	4	6	5,00	23	11	2,63	2,63	3,44	3,10	3,00
1,00	20	4	7	5,00	16	15	3,63	2,00	4,00	3,00	3,89
1,00	20	4	12	5,00	26	11	2,13	3,25	4,11	3,00	3,33
1,00	20	4	12	5,00	32	16	3,63	2,88	3,11	3,60	2,89
1,00	20	4	18	5,00	40	26	2,63	3,38	2,89	3,20	2,78
1,00	20	4	20	5,00	23	7	4,25	1,88	5,00	4,40	4,22
1,00	20	4	23	5,00	30	17	3,38	3,13	3,56	2,80	1,89
1,00	20	4	8	5,00	16	20	3,38	2,38	2,89	3,40	2,78
1,00	20	4	13	5,00	35	17	3,00	3,38	3,89	2,20	2,89
1,00	21	4	18	5,00	44	18	3,13	2,75	3,11	3,20	2,67
1,00	21	4	11	5,00	36	9	3,00	3,38	4,33	3,50	2,67
1,00	21	4	18	5,00	22	14	3,50	2,38	4,00	3,60	3,78
1,00	21	4	12	5,00	31	8	3,63	1,88	4,00	3,80	3,89
1,00	21	4	18	5,00	37	18	2,88	3,00	3,44	3,20	3,33
1,00	21	4	10	5,00	21	18	3,38	2,75	3,67	3,50	2,78
1,00	22	4	13	5,00	24	19	3,00	3,38	3,67	3,50	3,22
1,00	22	4	18	5,00	36	21	2,63	2,50	3,44	2,50	2,44
1,00	22	4	27	5,00	53	32	3,50	3,13	3,44	3,60	3,22
1,00	22	4	21	5,00	32	13	3,25	3,38	3,44	3,20	3,33
1,00	22	4	12	5,00	35	15	2,88	3,00	3,67	3,40	3,56
1,00	22	4	15	5,00	33	16	3,38	3,00	3,44	3,20	3,44
1,00	23	4	17	5,00	37	7	2,50	2,63	1,67	1,80	2,56
1,00	37	5	12	5,00	33	20	3,13	2,13	4,56	4,20	4,00
1,00	47	3	18	5,00	34	23	3,38	4,13	3,56	3,10	3,44
1,00	47	5	16	5,00	52	15	1,88	3,13	4,33	3,60	3,78
1,00	21	4	6	6,00	33	7	2,25	3,88	3,89	3,80	3,00
1,00	19	4	21	6,00	39	21	3,63	2,75	3,44	3,40	3,00
1,00	20	4	11	6,00	30	18	3,13	2,38	4,33	4,40	3,56
1,00	22	4	22	6,00	51	25	2,25	4,25	3,22	2,60	2,67
1,00	18	4	12	6,00	31	14	3,25	2,25	4,33	3,60	2,89
1,00	19	4	20	6,00	30	19	3,38	1,63	4,11	3,40	3,00
1,00	19	4	12	6,00	21	16	3,13	3,38	3,11	3,20	3,00
1,00	19	4	13	6,00	36	13	2,25	3,38	3,89	3,50	2,44
1,00	19	4	6	6,00	17	10	2,63	1,88	3,78	4,20	3,89
1,00	19	4	16	6,00	34	13	3,38	3,00	4,11	3,10	2,67
1,00	19	4	20	6,00	32	22	3,00	2,63	3,78	3,30	3,00
1,00	19	4	6	6,00	10	11	3,75	1,50	4,33	3,90	3,89
1,00	19	4	14	6,00	27	15	3,75	2,25	3,22	3,60	3,44
1,00	20	4	25	6,00	39	7	3,25	2,50	3,44	3,50	2,78
1,00	20	4	18	6,00	28	16	3,00	2,50	3,67	3,60	3,56
1,00	20	4	18	6,00	12	7	3,63	1,38	4,33	3,60	4,33
1,00	20	4	8	6,00	23	9	2,75	2,00	3,78	3,40	2,67
1,00	20	4	11	6,00	29	14	3,38	2,50	4,00	3,90	3,78
1,00	20	4	16	6,00	30	17	3,00	3,13	2,67	2,70	2,89
1,00	20	4	10	6,00	32	8	2,38	3,38	3,22	3,70	2,33
1,00	20	4	15	6,00	34	11	3,00	2,25	3,67	3,00	3,00
1,00	21	4	20	6,00	46	16	2,75	3,38	3,67	3,30	3,22
1,00	21	4	16	6,00	33	18	3,13	2,88	2,78	2,50	2,67
1,00	21	4	16	6,00	32	23	4,00	2,13	3,78	2,90	3,22
1,00	21	4	13	6,00	46	18	3,25	2,38	3,67	4,10	3,00
1,00	21	4	20	6,00	38	24	3,38	2,88	3,22	2,90	2,78
1,00	21	4	18	6,00	45	19	2,63	3,38	3,78	3,10	2,44
1,00	21	4	15	6,00	33	20	2,50	2,63	3,56	2,90	2,67
1,00	22	4	12	6,00	31	14	3,38	3,13	3,56	3,60	3,44
1,00	22	4	6	6,00	32	15	2,38	2,50	4,33	2,50	2,67
1,00	25	4	18	6,00	43	11	3,00	3,13	4,11	3,30	3,78
1,00	52	5	24	6,00	44	30	3,50	3,13	4,67	4,30	4,00
1,00	19	4	17	7,00	37	10	2,88	3,13	3,44	3,50	2,44
1,00	20	4	19	7,00	35	17	3,75	2,88	3,22	3,20	3,00
1,00	21	4	24	7,00	43	15	3,13	3,38	3,56	3,30	2,89
1,00	29	7	18	7,00	30	13	3,25	2,63	3,67	3,60	3,33
1,00	18	4	14	8,00	30	21	4,25	3,00	4,56	3,60	3,78
1,00	18	4	13	8,00	38	9	3,38	2,63	4,33	3,20	2,78
1,00	19	4	13	8,00	30	17	2,88	2,75	4,33	4,00	3,44
1,00	19	4	19	8,00	25	15	3,13	3,75	2,78	3,10	3,00
1,00	19	4	10	8,00	21	18	3,38	2,38	4,00	3,30	3,44
1,00	20	4	19	8,00	41	15	3,50	3,75	3,56	2,60	2,89
1,00	20	4	15	8,00	35	7	3,25	3,50	2,33	2,60	3,44
1,00	20	4	18	8,00	36	15	3,75	3,25	3,33	3,30	2,89
1,00	20	4	13	8,00	38	14	2,50	3,38	3,44	1,80	2,11
1,00	20	4	18	8,00	42	14	4,88	2,25	3,11	3,50	3,33
1,00	20	4	18	8,00	30	14	3,38	2,88	4,22	3,70	3,44
1,00	20	4	19	8,00	39	26	3,13	3,38	4,00	3,10	2,56
1,00	20	4	24	8,00	52	30	3,00	2,75	3,67	3,40	3,00
1,00	20	4	12	8,00	22	11	3,25	3,00	4,11	3,20	3,78
1,00	21	4	18	8,00	45	31	3,00	3,13	3,44	3,70	2,78
1,00	21	4	15	8,00	21	12	3,25	2,75	4,11	3,60	3,67
1,00	21	4	17	8,00	34	18	3,00	3,13	2,67	3,20	2,89
1,00	21	4	22	8,00	33	15	3,38	2,13	4,33	4,20	3,67
1,00	21	4	12	8,00	25	12	3,00	2,75	4,11	3,50	4,00
1,00	21	4	11	8,00	26	16	2,88	3,13	3,44	3,00	2,78
1,00	21	4	18	8,00	40	24	3,88	2,75	4,56	3,90	3,56
1,00	21	4	12	8,00	41	21	2,88	2,63	4,00	2,80	2,78
1,00	21	4	19	8,00	35	14	3,00	3,50	3,56	3,30	2,89
1,00	21	4	18	8,00	37	19	2,88	4,00	3,22	3,30	3,22
1,00	21	4	20	8,00	42	35	3,63	2,25	3,67	3,30	3,67
1,00	22	4	20	8,00	40	14	2,75	4,00	3,11	2,30	2,78
1,00	22	4	25	8,00	51	30	2,75	3,38	4,11	3,20	3,11
1,00	22	4	11	8,00	26	13	4,38	1,88	4,44	3,60	4,11
1,00	22	4	10	8,00	19	7	4,63	1,50	3,67	4,60	4,56
1,00	22	4	17	8,00	26	14	4,00	2,13	4,33	3,80	4,00
1,00	28	7	21	8,00	35	28	2,50	2,50	4,00	3,30	4,11
1,00	19	4	24	9,00	45	11	4,88	2,13	4,67	3,20	3,22
1,00	19	4	10	9,00	24	14	2,75	3,25	3,44	2,90	2,78
1,00	21	4	22	9,00	42	10	3,63	2,50	4,22	3,40	3,33
1,00	19	4	13	10,00	33	14	2,75	2,63	3,44	3,40	3,33
1,00	19	4	12	10,00	46	17	3,50	3,50	2,78	2,90	2,44
1,00	20	4	15	10,00	44	14	4,00	3,00	4,11	4,50	3,22
1,00	20	4	21	10,00	41	25	2,00	2,75	2,56	2,50	2,33
1,00	20	4	12	10,00	32	7	3,00	2,00	4,00	3,60	3,56
1,00	20	4	18	10,00	46	12	2,63	2,75	4,00	3,10	1,89
1,00	20	4	18	10,00	22	19	2,75	2,00	4,44	3,20	3,78
1,00	21	4	9	10,00	26	18	3,88	2,75	3,67	3,70	3,22
1,00	21	4	13	10,00	32	15	2,38	3,50	3,44	2,70	3,56
1,00	21	4	6	10,00	10	7	4,50	1,00	5,00	5,00	5,00
1,00	21	4	12	10,00	36	11	3,63	3,00	4,44	4,00	3,22
1,00	41	5	22	10,00	50	19	3,38	2,50	3,78	3,20	3,67
1,00	21	4	7	10,00	32	8	3,13	3,13	3,00	2,80	2,00
1,00	21	4	21	10,30	43	7	4,25	1,63	4,11	3,60	2,78
1,00	18	4	20	11,50	29	21	2,75	3,63	3,67	3,20	3,78
1,00	19	4	23	12,00	45	26	2,50	2,88	3,56	3,10	2,22
1,00	19	4	15	12,00	45	17	2,13	3,75	3,56	3,30	2,78
1,00	20	4	17	12,00	31	18	2,63	3,63	3,67	3,80	3,33
1,00	20	4	10	12,00	20	15	3,50	1,63	4,89	4,20	4,78
1,00	20	4	24	12,00	16	7	3,75	1,88	4,22	3,30	3,67
1,00	20	4	13	12,00	36	18	2,50	2,63	3,78	2,60	2,89
1,00	20	4	18	12,00	34	14	3,25	3,50	3,67	3,00	3,33
1,00	21	4	21	12,00	33	11	4,13	1,88	4,22	3,60	3,89
1,00	22	4	20	12,00	34	22	3,13	3,00	4,22	3,10	3,11
1,00	32	7	24	12,00	44	16	2,50	3,38	3,33	3,10	2,11
1,00	41	5	13	12,00	33	20	2,50	2,50	4,78	3,40	4,00
1,00	20	4	21	15,00	44	8	3,50	3,88	3,44	3,00	2,00
1,00	21	4	12	15,00	46	14	2,75	3,63	3,67	3,20	2,78
1,00	26	5	19	15,00	32	8	4,25	1,63	4,33	3,80	3,78
1,00	20	4	20	16,00	50	14	1,88	3,25	2,67	2,60	2,33
